# Supplementary material for: Culturing of Cardiac Fibroblasts in Engineered Heart Matrix Reduces Myofibroblast Differentiation but Maintains Their Response to Cyclic Stretch and Transforming Growth Factor β1
Source: Bioengineering (Basel). 2022 Oct 14;9(10):551. doi: 10.3390/bioengineering9100551 (PMC9598692; doi:10.3390/bioengineering9100551)
Supplement: Supplementary file 1 [file bioengineering-09-00551-s001.zip]

Archive with 1 entries (1 files):
- bioengineering-1933982-supplementary.pdf
